# Supplementary material for: TRPM8-Rap1A Interaction Sites as Critical Determinants for Adhesion and Migration of Prostate and Other Epithelial Cancer Cells
Source: Cancers (Basel). 2022 Apr 30;14(9):2261. doi: 10.3390/cancers14092261 (PMC9102551; doi:10.3390/cancers14092261)
Supplement: Supplementary file 1 [file cancers-14-02261-s001.zip]

Archive with 1 entries (1 files):
- cancers-1657936-supplementary.pdf
